# Supplementary material for: Novel Therapeutic Effects of Euphorbia heterophylla L. Methanol Extracts in Macular Degeneration Caused by Blue Light in A2E-Laden ARPE-19 Cells and Retina of BALB/c Mice
Source: Pharmaceuticals (Basel). 2024 Sep 10;17(9):1193. doi: 10.3390/ph17091193 (PMC11435363; doi:10.3390/ph17091193)
Supplement: Supplementary file 1 [file pharmaceuticals-17-01193-s001.zip]

Archive with 1 entries (1 files):
- pharmaceuticals-3190918-supplementary.pdf
